# Supplementary material for: Taphonomic signatures of early scavenging by black and turkey vultures
Source: PLoS One. 2024 Aug 14;19(8):e0307610. doi: 10.1371/journal.pone.0307610 (PMC11324135; doi:10.1371/journal.pone.0307610)
Supplement: S1 File — Raw data used in the regresission analysis reported in this paper. (XLSX) [file pone.0307610.s001.xlsx]

## Sheet: data
Vulture minutes	Maximum flock size	Percent black vultures	Viscera remaining	Hindlimb defect size	Perineal defect size	Eye absence	Colon remaining	Umbilical defect	Weight ratio	Tongue remaining
49	2	0	.	.	52.7002	Y	0	5.72555	.	8.5
8	1	1	.	.	30.2378	Y	0	3.14159	.	10.5
75	7	1	.	.	6.0083	Y	0	3.14159	.	0
87	11	1	.	.	6.0083	Y	0	4.90874	.	6
265	10	0.664151	.	.	37.1101	Y	0	5.72555	.	5.5
16	2.25	0	0.12066	31.5972	7.06858	Y	0	4.15476	-0.0138889	9
52	3	0.769231	0.115157	.	15.9436	Y	5	0	0.0590551	5.5
84.5	2	0	0.104635	0	37.1101	N	0	3.80133	0.0589888	8
149.83	4.5	0.281662	0.0830904	41.4759	9.42478	Y	4	0	0.0204082	7.2
216	4	0.366197	0.0890585	20.2036	45.9458	Y	0	4.90874	0.0687023	6
380.66	5.66	0.121618	0.0364011	21.5316	53.4071	Y	.	9.62113	0.173077	0
46	2.5	0	0.110526	16.4211	14.1372	Y	0	0	0.00701754	5
540	10	0.664815	0.0239274	12.1287	14.1372	Y	.	19.635	0.287129	0
56	9	0.428571	0.109541	1.76678	24.74	Y	0	3.14159	-0.0353357	11.5
32	3	0.3125	0.080163	0	3.06305	Y	0	1.76715	0.388587	7.2
332	6	0.722892	0.0602134	65.3811	32.9867	Y	2	4.90874	0.137195	7.5
21	4	0	0.0969828	7.24138	13.7445	Y	0	0	0.0172414	15
66	4	0.0454545	0.112723	344.732	56.9414	Y	0	0	-0.491071	0
126	6	0.642857	0.0498634	99.0984	70.6858	Y	3	15.9043	0.188525	6
375	6	0.52	0.110789	37.123	37.008	Y	0	0	0.0672854	7.5
295	5	0.338983	0.0560836	53.2319	28.2743	Y	3	3.14159	0.110266	0
965	14	0.936788	0.00595238	.	25.1327	Y	.	12.5664	0.206349	5
2561	15	0.85162	0.051061	167.109	87.1792	Y	4.5	7.06858	0.188329	0
513	7	0.55555	0.000317343	95.8672	34.5575	Y	.	7.06858	0.191882	0
299	6	0.926421	0.0953237	0	12.5271	Y	0	2.2698	0.0611511	0
774	9	0.825581	0.035	16.1	5.89049	Y	0	9.0792	0.0975	0
