# Supplementary material for: Taphonomic signatures of early scavenging by black and turkey vultures
Source: PLoS One. 2024 Aug 14;19(8):e0307610. doi: 10.1371/journal.pone.0307610 (PMC11324135; doi:10.1371/journal.pone.0307610)
Supplement: S2 File — Raw data used in the contingency analyis reported in this paper. (XLSX) [file pone.0307610.s002.xlsx]

## Sheet: Sheet1
Control Calf	Date	Time of day first vulture arrival	Time of day last obsdrvations ended		Total minutes from first vulture to pulled		Time since 1st TUVU to eye (min)	Time since 1st TUVU to tongue (min)	Time since 1st TUVU to umbilicus (min)	Time since 1st TUVU to perenial area (min)	Time since 1st TUVU to hoof capsules (min)	Time since 1st BLVU to eye (min)	Time since 1st BLVU to tongue (min)	Time since 1st BLVU to umbilicus (min)	Time since 1st BLVU to perenial area (min)	Time since 1st BLVU to hoof capsules (min)		Total VU min until damage of eyes	Total VU min until damage of tongue	Total VU min until damage of umbilicus	Total VU min until damage of perenial area	Total VU min until damage of hoof capsules		Total TUVU min until damage of eyes	Total TUVU min until damage of tongue	Total TUVU min until damage of umbilicus	Total TUVU min until damage of perenial area	Total TUVU min until damage of hoof capsules		Total TUVU 1 length min until damage of eyes	Total TUVU 1 length min until damage of tongue	Total TUVU 1 length min until damage of umbilicus	Total TUVU 1 length min until damage of perenial area	Total TUVU 1 length min until damage of hoof capsules		Total TUVU frame min until damage of eyes	Total TUVU frame min until damage of tongue	Total TUVU frame min until damage of umbilicus	Total TUVU frame min until damage of perenial area	Total TUVU frame min until damage of hoof capsules		Total BLVU min until damage of eyes	Total BLVU min until damage of tongue	Total BLVU min until damage of umbilicus	Total BLVU min until damage of perenial area	Total BLVU min until damage of hoof capsules		Total BLVU 1 length min until damage of eyes	Total BLVU 1 length min until damage of tongue
5	2021-02-24	09:36:00	14:53:00		377		1702	1714	1416	.	.	.	.	.	.	.		26	42	16	.	.		26	42	16	.	.		20	36	10	.	.		6	6	6	.	.		.	.	.	.	.		.	.
6	2021-03-02	10:38:00	11:15:00		37		.	.	.	.	.	.	.	122	118	.		.	.	11	4	.		.	.	2	2	.		.	.	0	0	.		.	.	2	2	.		.	.	9	3	.		.	.
7	2021-03-02	12:47:00	12:55:00		8		.	.	.	.	.	.	4	8	2	1		.	28	79	10	6		.	0	0	0	0		.	0	0	0	0		.	0	0	0	0		.	28	79	10	6		.	12
8	2021-03-03	09:04:00	09:18:00		14		.	.	.	.	.	84	84	83	83	95		19	19	13	13	133		.	.	.	.	.		.	.	.	.	.		.	.	.	.	.		19	19	13	13	133		9	9
9	2021-03-03	14:14:00	17:46:00		272		262	258	268	248	260	289	299	287	89	300		40	24	58	2	32		32	16	50	0	24		20	7	33	0	14		12	9	17	0	10		8	8	8	2	8		7	7
10	2021-03-11	15:25:00	15:39:00		9		9	1	8	14	.	.	.	.	.	.		20	8.25	13.75	25	.		20	8.25	13.75	25	.		8	4	5.75	10	.		12	4.25	8	15	.		0	0	0	0	.		0	0
11	2021-03-12	15:38:00	17:06:00		88		88	76	3	0	.	76	78	.	78	88		22.25	22.25	4	2	117		18.25	18.25	4	2	64.75		4.25	4.25	2	1	11		14	14	2	1	53.75		4	4	0	0	52.25		2	2
12	2021-03-12	17:21:00	18:04:00		43		47	12	5	19	.	.	.	.	.	.		92.5	11.5	4	35	.		92.5	11.5	4	35	.		45	5.5	2	17.25	.		47.5	6	2	17.75	.		.	.	.	.	.		.	.
13	2021-03-13	12:18:00	13:14:00		56		143	136	147	133	170	188	186	.	182	192		34.75	12.5	62.5	5	194.75		34.75	12.5	62.5	5	194.75		15.75	5.5	27.5	2	81.5		19	7	35	3	113.25		0	0	0	0	0		0	0
14	2021-03-13	17:12:00	18:00:00		48		0	0	34	5	48	48	23	25	24	.		2	2	70.3	16	239		2	2	59.3	16	140		1	1	22	7.3	44		1	1	37.3	8.7	96		0	0	11	0	99		0	0
15	2021-03-26	10:54:00	15:22:00		268		93	93	99	95	97	198	196	175	177	268		3.3	3.3	26.3	10.7	508		3.3	3.3	26.3	10.7	475		1.3	1.3	12.3	4.7	187.3		2	2	14	6	287.7		0	0	0	0	33		0	0
16	2021-03-26	16:31:00	18:10:00		99		126	126	164	127	.	.	.	.	.	.		15	15	51.5	19	.		15	15	51.5	19	.		4	4	20.5	6	.		11	11	31	13	.		.	.	.	.	.		.	.
17	2021-03-27	16:31:00	17:36:00		65		42	2	37	17	2	63	52	51	52	68		51	4	15	14	4		51	4	15	14	4		22	1	10	6	1		29	3	14	8	3		0	0	0	0	0		0	0
18	2021-03-28	10:51:00	11:34:00		43		100	104	.	67	.	111	106	106	106	109		30	56	80	4	122		30	56	69	4	73		14	23	27	2	27		16	33	42	2	46		0	0	11	0	49		0	0
19	2021-03-28	12:03:00	12:55:00		52		43	52	45	42	.	.	47	46	46	.		11	43	28	4	.		11	39	28	4	.		4	11	9	2	.		7	28	19	2	.		0	4	0	0	.		0	2
20	2021-03-30	16:35:00	18:39:00		124		359	398	483	397	406	416	417	428	413	416		3	24	210	20	61		3	24	109	20	61		2	10	41	8	23		1	14	68	12	38		0	0	101	0	0		0	0
22	2021-03-31	09:17:00	11:15:00		178		4	0	26	18	99	41	39	118	33	53		11	2	83	37	.		11	2	83	37	.		5	1	37	17	.		6	1	46	20	.		0	0	0	0	.		0	0
21	2021-03-31	16:27:00	18:08:00		101		.	184	.	83	.	.	.	.	.	.		.	15	.	2	.		.	15	.	2	.		.	6	.	1	.		.	9	.	1	.		.	.	.	.	.		.	.
23	2021-04-08	11:05:00	11:52:00		47		1	47	15	0	27	15	20	20	16	28		5	16	8	2	55		5	12	12	2	34		4	8	8	2	12		1	4	4	0	22		0	4	1	0	21		0	4
24	2021-04-09	11:04:00	13:29:00		145		113	107	.	110	.	240	241	.	252	.		15	1	.	6	.		15	1	.	6	.		13	1	.	5	.		2	0	.	1	.		0	0	.	0	.		0	0
26	2021-04-13	08:18:00	10:57:00		155		32	159	.	58	57	44	55	48	49	52		8	85	42	52	65		8	14	12	12	12		4	7	6	6	6		4	7	6	6	6		0	71	30	35	53		0	34
25	2021-04-13	16:53:00	17:46:00		53		27	10	.	1	29	28	23	.	23	53		42	13	.	8	54		36	13	.	8	44		17	6	.	4	21		19	7	.	4	23		6	0	.	0	10		3	0
27	2021-04-14	08:54:00	09:25:00		31		38	34	46	38	55	26	26	36	34	52		1	1	18	11	74		0	0	12	7	54		0	0	4	2	26		0	0	8	5	28		1	1	6	4	20		1	1
28	2021-05-05	13:50:00	14:43:00		113		68	70	79	68	90	108	99	96	96	110		9	13	31	9	53		9	13	31	9	53		4	8	26	4	48		5	5	5	5	5		0	0	0	0	0		0	0
29	2021-05-06	11:50:00	12:30:00		40		71	78	.	.	.	110	109	108	109	.		4	12	50	60	.		4	12	47	50	.		2	6	21	22	.		2	6	26	28	.		0	0	3	10	.		0	0
30	2021-05-07	10:05:00	10:25:00		20		29	39	35	46	32	30	34	33	41	33		7	34	28	91	22		7	24	20	67	16		3	10	8	24	6		4	14	12	43	10		0	10	8	24	6		0	5
				Avg	95.6154
				SD	89.5755
				Min	8
				Max	377
[truncated: 27 more columns]

## Sheet: FreqTab
Observed Frequency Structures Consumed in Different Sequences
All Vultures
	Early	Third	Late	Total
Eye	14	4	4	22
Eponychium	4	1	13	18
Perineum	12	7	3	22
Tongue	14	7	3	24
Umbilicus	6	3	13	22
Total	50	22	36	108
Turkey Vultures
	Early	Third	Late	Total
Eye	14	4	4	22
Eponychium	3	1	9	13
Perineum	11	8	2	21
Tongue	14	5	4	23
Umbilicus	4	3	10	17
Total	46	21	29	96
Black Vultures
	Early	Third	Late	Total
Eye	6	5	6	17
Eponychium	3	0	13	16
Perineum	14	5	1	20
Tongue	9	6	4	19
Umbilicus	8	3	5	16
Total	40	19	29	88
